# Supplementary material for: Machine learning-assisted decoding of temporal transcriptional dynamics via fluorescent timer
Source: Nat Commun. 2025 Jul 1;16:5720. doi: 10.1038/s41467-025-61279-y (PMC12219120; doi:10.1038/s41467-025-61279-y)
Supplement: Supplementary file 3 — Supplementary Data 1 [file 41467_2025_61279_MOESM3_ESM.xlsx]

## Sheet: Exact p-values for Figure 3g
Exact adjusted p-values for Figure 3g
Marker	Group Comparison	Adjusted p-value	Significance
CD25	1 vs 2	<0.0001	****
CD25	1 vs 3	0.8406	ns
CD25	2 vs 3	<0.0001	****
CD25	1 vs others	0.1218	ns
CD25	2 vs others	0.0005	***
CD25	3 vs others	0.0053	**
CD44	1 vs 2	0.0001	***
CD44	1 vs 3	0	****
CD44	2 vs 3	0.0025	**
CD44	1 vs others	0.659	ns
CD44	2 vs others	0.0097	**
CD44	3 vs others	<0.0001	****
CD69	1 vs 2	1	ns
CD69	1 vs 3	0.1235	ns
CD69	2 vs 3	0.0115	*
CD69	1 vs others	0.502	ns
CD69	2 vs others	1	ns
CD69	3 vs others	0.0019	**
PD-1	1 vs 2	0.0001	***
PD-1	1 vs 3	0.0012	*
PD-1	2 vs 3	1	ns
PD-1	1 vs others	0.4157	ns
PD-1	2 vs others	0.0287	*
PD-1	3 vs others	0.1201	ns

## Sheet: Exact p-values for Figure 4i
Exact p-values for Figure 4i
Conv Layer	p-value
Conv1	<0.00001
Attention1-Conv	<0.00001
Conv2	0.00435
Attention2-Conv	<0.00001

## Sheet: Exact p-values for Figure 4j
Exact p-values for Figure 4i
Conv Layer	p-value
Conv1	<0.00001
Attention1-Conv	<0.00001
Conv2	<0.00001
Attention2-Conv	<0.00001

## Sheet: Exact p-values for Figure 4k
Exact adjusted p-values for Figure 4k
Conv Layer	CD25	CD44	CD69	PD1
Conv1	0.0378238	1.86115e-06	0.102775	0.164783
Attention1-Conv	<0.00001	<0.00001	0.0484714	0.148873
Conv2	0.00071987	0.0138949	1	0.00045704
Attention2-Conv	0.393411	<0.00001	<0.00001	0.0378238

## Sheet: Exact p-values for Figure 5
Exact adjusted p-values for DESeq2 pairwise comparisons involving group B2 (Figure 5d and 5e)
Genes	B2 vs B1	B2 vs R1	B2 vs R2
Nfatc1	0.630894	0.630894	0.630894
Nfatc2	0.81997	0.81997	0.81997
Nfatc3	0.214029	0.214029	0.214029
Egr1	0.483808	0.483808	0.483808
Egr3	2.8397e-10	2.8397e-10	2.8397e-10
Nr4a1	0.742324	0.742324	0.742324
Nr4a3	0.116648	0.116648	0.116648
Rel	0.990148	0.990148	0.990148
Rela	0.228013	0.228013	0.228013
Foxp3	0.0165651	0.0165651	0.0165651
Stat5a	0.689912	0.689912	0.689912
Il2ra	8.17397e-11	8.17397e-11	8.17397e-11
Il2rb	0.0566164	0.0566164	0.0566164
Tgfbr1	1.06863e-13	1.06863e-13	1.06863e-13
Tgfbr3	5.15245e-05	5.15245e-05	5.15245e-05
Tnfrsf18	2.06332e-17	2.06332e-17	2.06332e-17
Ctla4	0.710014	0.710014	0.710014
Tnfrsf4	4.54741e-06	4.54741e-06	4.54741e-06
Icos	0.0292683	0.0292683	0.0292683
Foxp3	0.0165651	0.0165651	0.0165651
